# Supplementary material for: Visualizing the Nucleotide Addition Cycle of Viral RNA-Dependent RNA Polymerase
Source: Viruses. 2018 Jan 4;10(1):24. doi: 10.3390/v10010024 (PMC5795437; doi:10.3390/v10010024)
Supplement: Supplementary file 1 [file viruses-10-00024-s001.zip]

Archive with 1 entries (1 files):
- NAC.pse
